# Supplementary material for: Increasing Skeletal Muscle Mass in Mice by Non-Invasive Intramuscular Delivery of Myostatin Inhibitory Peptide by Iontophoresis
Source: Pharmaceuticals (Basel). 2023 Mar 6;16(3):397. doi: 10.3390/ph16030397 (PMC10058260; doi:10.3390/ph16030397)
Supplement: Supplementary file 1 [file pharmaceuticals-16-00397-s001.zip]

Archive with 1 entries (1 files):
- pharmaceuticals-2133425-supplementary.pdf
